# Supplementary material for: Outcomes of ventricular tachycardia ablation in patients with structural heart disease: The impact of electrical storm
Source: PLoS One. 2017 Feb 10;12(2):e0171830. doi: 10.1371/journal.pone.0171830 (PMC5302378; doi:10.1371/journal.pone.0171830)
Supplement: S1 Table — (XLSX) [file pone.0171830.s001.xlsx]

## Sheet: List1
Age	Female (0/1)	Record	RFA order	Days since previous RFA	Patient code	First RFA record	Second RFA record	Last RFA record	ES RFA record	Post-ES RFA record	Post-ES ES Record	Total RFA count	First RFA (0/1)	Last RFA (0/1)	Repeat RFA (0/1)	Multiple RFA (0/1)	Early (30-d) repeat ablation (0/1)	Arrhythmic storm (0/1)	CPR (0/1)	Number of shocks within 7 days prior to RFA	CMP with SHD-VT	Major complication (0/1)	Dummy FUP	Major vascular access complication (0/1)	Dummy FUP	Major non-vascular access complication (0/1)	Dummy FUP	Minor vascular access complication (0/1)	Major+minor vascular access complication (0/1)	Major+minor all-cause complications (0/1)	Therapy for complication (1=conserv; 2=surgery; 3= thrombin; 4=pericardiocentesis)	Hospital stay prolonged due to complications (0/1)	RF time (sec)	Fluoro time (min)	Procedure time (min)	AADs at recurrence (0/1)	Amiodarone at recurrence (0/1)	AADs at last contact (0/1)	Amiodarone at last contact (0/1)	Follow up without VT/VF recurrence after last ABL	FUP - AADs after the first RFA (0/1)	FUP - AMIO after the first RFA (0/1)	FUP - arrhythmia - first RFA	30D- FUP - reablation - first RFA	30D - Censoring - reablation - first RFA	FUP - AADs after the first RFA or First storm RFA (0/1)	FUP - AMIO after the first RFA or First storm RFA (0/1)	FUP - arrhythmia - first RFA or First Storm RFA	Censoring - arrhythmia - first RFA or First Storm RFA
56.9425	0	2	1		2	2	0	2	2	0	0	1	1	1	0	0	0	1	0	22	1	0	10	0	10	0	10	0	0	0			516	11	143			0	0	636	0	0	636			0	0	636	0
51.2658	0	3	1		3	3	4	4	0			2	1	0	0	1	0	0	0	0	1	0	10	0	10	0	10	0	0	0			1679	21.5	198	1	1	1	1		1	1	1	30	0	1	1	1	1
51.4849	0	4	2	80	3	3		4	0			2	0	1	1	1	0	0	0	1	1	0	10	0	10	0	10	0	0	0			1280	12.5	351	1	1
69.4301	0	6	1		5	6	7	11	7	8	8	6	1	0	0	1	0	0	0	0	1	0	10	0	10	0	10	0	0	0			825	16	235	1	1	1	1		1	1	182	30	0	1	1	0	1
69.9781	0	7	2	200	5	6		11	7			6	0	0	1	1	0	1	0	5	1	0	10	0	10	0	10	0	0	0			1891	10.5	183	1	1
69.9781	0	8	3	0	5	6		11	7			6	0	0	1	1	1	1	1	6	1	1	0	0	10	1	0	0	0	1	0	0	593	6	145	1	1
70.0356	0	9	4	21	5	6		11	7			6	0	0	1	1	1	1	0	3	1	0	10	0	10	0	10	0	0	0			6295	12.6	307	1	1
70.0493	0	10	5	5	5	6		11	7			6	0	0	1	1	1	1	0	6	1	0	10	0	10	0	10	0	0	0			2156	37.1	279	1	1
70.0822	0	11	6	12	5	6		11	7			6	0	1	1	1	1	1	0	0	1	0	10	0	10	0	10	0	0	0			1103	18.5	261	1	1
36.5699	0	12	1		6	12	0	12	0			1	1	1	0	0	0	0	0	0	1	0	10	0	10	0	10	0	0	0			582	12.4	245	0	0	0	0		0	0	5			0	0	5	1
73.4027	0	18	1		9	18	0	18	0			1	1	1	0	0	0	0	0	0	1	0	10	0	10	0	10	0	0	0			562	11	205			0	0	688	0	0	688			0	0	688	0
59.5589	0	19	1		10	19	0	19	19	0	0	1	1	1	0	0	0	1	0	7	1	0	10	0	10	0	10	0	0	0			735	29	220	0	0	0	0		0	0	91			0	0	91	1
63.3479	0	20	1		11	20	0	20	0			1	1	1	0	0	0	0	0	0	1	0	10	0	10	0	10	0	0	0			647	12.8	228			1	1	853	1	1	853			1	1	853	0
54.6356	0	21	1		12	21	22	22	21	22	0	2	1	0	0	1	0	1	0	7	1	0	10	0	10	0	10	0	0	0			1563	16.7	170	1	1	1	1		1	1	59	30	0	1	1	59	1
55.5589	0	22	2	337	12	21		22	21			2	0	1	1	1	0	0	0	0	1	0	10	0	10	0	10	0	0	0			1527	17	165	1	1
62.7123	0	25	1		14	25	0	25	25	0	0	1	1	1	0	0	0	1	0	9	1	0	10	0	10	0	10	0	0	0			1928	21	204			0	0	1004	0	0	1004			0	0	1004	0
62.6685	0	26	1		15	26	0	26	0			1	1	1	0	0	0	0	0	0	1	1	0	0	10	1	0	0	0	1	2	1	622	14.7	208	0	0	0	0		0	0	397			0	0	397	1
54.8411	0	27	1		16	27	0	27	0			1	1	1	0	0	0	0	0	3	1	0	10	0	10	0	10	0	0	0			1697	27.5	241			0	0	1142	0	0	1142			0	0	1142	0
66.0466	0	30	1		18	30	31	31	0			2	1	0	0	1	0	0	0	0	1	0	10	0	10	0	10	0	0	0			1340	41.2	354	0	0	1	1		0	0	25	26	#REF!	0	0	25	1
66.1178	0	31	2	26	18	30		31	0			2	0	1	1	1	1	0	0	2	1	0	10	0	10	0	10	0	0	0			894	51	261	0	0
65.1507	0	33	1		20	33	0	33	33	0	0	1	1	1	0	0	0	1	0	2	1	0	10	0	10	0	10	0	0	0			983	28.3	171	1	1	1	1		1	1	550			1	1	550	1
58.6493	0	37	1		24	37	0	37	37	0	0	1	1	1	0	0	0	1	0	2	1	0	10	0	10	0	10	0	0	0			540	10.3	124			1	1	2386	1	1	2386			1	1	2386	0
48.4384	0	38	1		25	38	0	38	0			1	1	1	0	0	0	0	0	1	1	0	10	0	10	0	10	0	0	0			1107	11.9	204	1	1	1	1		1	1	4			1	1	4	1
76.3562	0	39	1		26	39	40	40	0			2	1	0	0	1	0	0	0	0	1	1	0	0	10	1	0	0	0	1	1	1	1152	16.2	214	1	1	1	1		1	1	79	30	0	1	1	79	1
76.5918	0	40	2	86	26	39		40	0			2	0	1	1	1	0	0	0	1	1	0	10	0	10	0	10	0	0	0			1847	7	123	1	1
83.8603	0	43	1		29	43	0	43	0			1	1	1	0	0	0	0	0	1	1	0	10	0	10	0	10	0	0	0			837	28.8	267			0	0	51	0	0	51			0	0	51	0
64.1945	0	44	1		30	44	0	44	0			1	1	1	0	0	0	0	0	0	1	0	10	0	10	0	10	0	0	0			156	23.7	205			0	0	965	0	0	965			0	0	965	0
57.1479	0	45	1		31	45	0	45	0			1	1	1	0	0	0	0	0	4	1	1	0	0	10	1	0	0	0	1	1	0	362	9.7	132			0	0	2086	0	0	2086			0	0	2086	0
59.7753	0	46	1		32	46	47	47	47	0	0	2	1	0	0	1	0	0	0	2	1	0	10	0	10	0	10	0	0	0			907	19	223	1	1	1	1	6	1	1	19	30	0	1	1	6	0
59.9671	0	47	2	70	32	46		47	47			2	0	1	1	1	0	1	1	5	1	0	10	0	10	0	10	0	0	0			2602	19.7	283
57.2027	0	48	1		33	48	0	48	0			1	1	1	0	0	0	0	0	0	1	0	10	0	10	0	10	0	0	0			342	8.7	126			0	0	650	0	0	650			0	0	650	0
76.8219	0	49	1		34	49	0	49	49	0	0	1	1	1	0	0	0	1	0	3	1	0	10	0	10	0	10	0	0	0			675	7.8	124	0	0	0	0		0	0	1			0	0	1	1
78.0959	0	52	1		37	52	0	52	0			1	1	1	0	0	0	0	0	0	1	0	10	0	10	0	10	0	0	0			765	22.7	208	0	0	0	0		0	0	328			0	0	328	1
59.6411	0	53	1		38	53	0	53	53	0	0	1	1	1	0	0	0	1	0	28	1	0	10	0	10	0	10	0	0	0			698	22.7	188			0	0	929	0	0	929			0	0	929	0
55.8603	0	54	1		39	54	0	54	0			1	1	1	0	0	0	0	1	1	1	0	10	0	10	0	10	0	0	0			2984	14.4	257			1	1	759	1	1	759			1	1	759	0
79.0493	0	56	1		41	56	57	57	56	57	57	2	1	0	0	1	0	1	0	45	1	0	10	0	10	0	10	0	0	0			2581	23	215	1	1	1	1		1	1	0	6	#REF!	1	1	0	1
79.0658	0	57	2	6	41	56		57	56			2	0	1	1	1	1	1	0	9	1	0	10	0	10	0	10	0	0	0			2480	21.6	354	1	1
57.4301	0	60	1		44	60	0	60	0			1	1	1	0	0	0	0	0	0	1	0	10	0	10	0	10	0	0	0			969	29.6	265	1	1	1	1		1	1	523			1	1	523	1
19.9123	0	64	1		47	64	65	66	0			3	1	0	0	1	0	0	0	1	1	0	10	0	10	0	10	0	0	0			562	9.7	206	0	0	1	0		0	0	0	7	#REF!	0	0	0	1
19.9315	0	65	2	7	47	64		66	0			3	0	0	1	1	1	0	0	0	1	0	10	0	10	0	10	0	0	0			487	11.7	208	1	0
20.389	0	66	3	167	47	64		66	0			3	0	1	1	1	0	0	0	0	1	0	10	0	10	0	10	0	0	0			1160	14.8	267	1	0
68.2301	0	67	1		48	67	0	67	0			1	1	1	0	0	0	0	0	3	1	0	10	0	10	0	10	0	0	0	1	0	1389	11.3	182	1	1	1	1		1	1	13			1	1	13	1
64.4822	0	69	1		50	69	0	69	0			1	1	1	0	0	0	0	1	5	1	0	10	0	10	0	10	0	0	0			2454	18	241	0	0	0	0		0	0	0			0	0	0	1
67.3425	0	70	1		51	70	0	70	0			1	1	1	0	0	0	0	0	0	1	0	10	0	10	0	10	0	0	0			1592	10.5	176			0	0	632	0	0	632			0	0	632	0
70.5534	0	79	1		56	79	80	81	79	80	80	3	1	0	0	1	0	1	1	30	1	0	10	0	10	0	10	0	0	0			2127	9.8	247	1	1	0	0	5	1	1	1	4	#REF!	1	1	1	1
70.5644	0	80	2	4	56	79		81	79			3	0	0	1	1	1	1	0	12	1	0	10	0	10	0	10	0	0	0			2660	12.4	160	1	1
70.5699	0	81	3	2	56	79		81	79			3	0	1	1	1	1	1	0	10	1	0	10	0	10	0	10	0	0	0			2323	20	291
72.1726	1	82	1		57	82	0	82	82	0	0	1	1	1	0	0	0	1	1	3	1	0	10	0	10	0	10	0	0	0			1540	24	218	1	1	1	1		1	1	2			1	1	2	1
68.726	1	84	1		59	84	85	85	0			2	1	0	0	1	0	0	0	0	1	0	10	0	10	0	10	0	0	0			611	14.5	192	1	0	1	0	666	1	0	62	30	0	1	0	62	1
68.9096	1	85	2	67	59	84		85	0			2	0	1	1	1	0	0	0	0	1	0	10	0	10	0	10	0	0	0			408	12.3	228
59.7753	0	86	1		60	86	0	86	0			1	1	1	0	0	0	0	0	0	1	0	10	0	10	0	10	0	0	0			402	4.9	91	1	1	1	1		1	1	2001			1	1	2001	1
67.1397	0	87	1		61	87	88	90	87	88	88	4	1	0	0	1	0	1	0	32	1	1	0	1	0	0	10	0	1	1	1	0	1274	18.8	182	1	1	1	1		1	1	0	3	#REF!	1	1	0	1
67.1479	0	88	2	3	61	87		90	87			4	0	0	1	1	1	1	0	32	1	0	10	0	10	0	10	0	0	0			1406	6.5	199	0	0
67.2712	0	89	3	45	61	87		90	87			4	0	0	1	1	0	1	0	0	1	0	10	0	10	0	10	0	0	0			2092	20	230	0	0
67.474	0	90	4	74	61	87		90	87			4	0	1	1	1	0	0	0	1	1	0	10	0	10	0	10	0	0	0			3264	20.5	304	1	1
71.6027	0	94	1		64	94	95	95	0			2	1	0	0	1	0	0	0	1	1	0	10	0	10	0	10	0	0	0			1307	26.4	231	0	0	0	0		0	0	662	30	0	0	0	662	1
76.1096	0	95	2	1645	64	94		95	0			2	0	1	1	1	0	0	0	0	1	0	10	0	10	0	10	0	0	0			1986	27.5	346	0	0
84.1562	0	99	1		68	99	100	100	99	100	100	2	1	0	0	1	0	1	0	6	1	1	0	0	10	1	0	0	0	1	4	1	0		126	0	0	1	1	1538	0	0	3	4	#REF!	0	0	3	1
84.1671	0	100	2	4	68	99		100	99			2	0	1	1	1	1	1	0	6	1	0	10	0	10	0	10	0	0	0			400	11.5	144
68.3671	0	102	1		70	102	0	102	0			1	1	1	0	0	0	0	0	0	1	0	10	0	10	0	10	0	0	0			1215	14.5	229			0	0	1027	0	0	1027			0	0	1027	0
72.874	0	103	1		71	103	0	103	0			1	1	1	0	0	0	0	0	0	1	0	10	0	10	0	10	0	0	0			1516	15.9	249	0	0	0	0		0	0	298			0	0	298	1
56.8767	0	104	1		72	104	105	105	104	105	105	2	1	0	0	1	0	1	0	0	1	0	10	0	10	0	10	0	0	0			1191	12.8	177	0	0	0	0		0	0	0	0	#REF!	0	0	0	1
56.8767	0	105	2	0	72	104		105	104			2	0	1	1	1	1	1	0	0	1	0	10	0	10	0	10	0	0	0			1125	13.1	171	0	0
68.7918	0	106	1		73	106	107	107	106	107	0	2	1	0	0	1	0	1	0	10	1	0	10	0	10	0	10	0	0	0			1482	16.3	267	0	0	0	0		0	0	18	30	0	0	0	18	1
69.0521	0	107	2	95	73	106		107	106			2	0	1	1	1	0	0	0	0	1	0	10	0	10	0	10	0	0	0			2472	26	247	0	0
64.8055	0	108	1		74	108	0	108	0			1	1	1	0	0	0	0	0	1	1	0	10	0	10	0	10	0	0	0			1254	17	183			0	0	6	0	0	6			0	0	6	0
60.6384	0	116	1		80	116	0	116	0			1	1	1	0	0	0	0	0	0	1	0	10	0	10	0	10	0	0	0			104	8	124			1	1	2647	1	1	2647			1	1	2647	0
36.3507	0	117	1		81	117	0	117	0			1	1	1	0	0	0	0	0	0	1	0	10	0	10	0	10	1	1	1	1	0	829	11	143	0	0	0	0		0	0	1153			0	0	1153	1
35.589	1	121	1		83	121	0	121	0			1	1	1	0	0	0	0	0	0	1	0	10	0	10	0	10	0	0	0			635	14.9	229	0	0	0	0		0	0	8			0	0	8	1
62.7342	0	122	1		84	122	0	122	0			1	1	1	0	0	0	0	0	0	1	0	10	0	10	0	10	0	0	0			798	8	160			0	0	116	0	0	116			0	0	116	0
64.2082	0	125	1		87	125	0	125	0			1	1	1	0	0	0	0	0	0	1	0	10	0	10	0	10	0	0	0			961	30.6	301			1	1	2	1	1	2			1	1	2	0
65.6685	0	126	1		88	126	127	128	0			3	1	0	0	1	0	0	1	0	1	0	10	0	10	0	10	0	0	0			1243	14.6	163	0	0	1	1		0	0	93	30	0	0	0	93	1
66.1014	0	127	2	158	88	126		128	0			3	0	0	1	1	0	0	0	0	1	0	10	0	10	0	10	0	0	0			929	26.2	205	0	0
69.589	0	128	3	1273	88	126		128	0			3	0	1	1	1	0	0	0	0	1	0	10	0	10	0	10	0	0	0			2601	15	218	0	0
79.5945	0	129	1		89	129	0	129	129	0	0	1	1	1	0	0	0	1	1	21	1	0	10	0	10	0	10	0	0	0			1577	20	228	1	1	1	1		1	1	1377			1	1	1377	1
64.726	0	130	1		90	130	0	130	0			1	1	1	0	0	0	0	0	0	1	0	10	0	10	0	10	0	0	0			1215	44	221	0	0	0	0		0	0	1688			0	0	1688	1
64.6904	0	131	1		91	131	0	131	131	0	0	1	1	1	0	0	0	1	0	5	1	0	10	0	10	0	10	0	0	0			2092	9	228			0	0	4	0	0	4			0	0	4	0
81.9397	0	132	1		92	132	0	132	0			1	1	1	0	0	0	0	0	1	1	0	10	0	10	0	10	0	0	0			404	7.6	129			1	1	1479	1	1	1479			1	1	1479	0
55.1616	0	133	1		93	133	0	133	0			1	1	1	0	0	0	0	0	0	1	0	10	0	10	0	10	0	0	0			1906	14.5	161			0	0	2170	0	0	2170			0	0	2170	0
66.4849	0	136	1		96	136	0	136	136	0	0	1	1	1	0	0	0	1	0	9	1	0	10	0	10	0	10	0	0	0			622	9.1	110	0	0	0	0		0	0	1210			0	0	1210	1
49.0137	0	137	1		97	137	0	137	0			1	1	1	0	0	0	0	0	1	1	0	10	0	10	0	10	0	0	0			993	6.5	157	0	0	1	1		0	0	20			0	0	20	1
58.8712	0	139	1		99	139	140	141	140	141	141	3	1	0	0	1	0	0	0	2	1	1	0	0	10	1	0	0	0	1			2756	11.5	191	0	0	1	1	21	0	0	2	19	#REF!	1	1	3	1
58.9233	0	140	2	19	99	139		141	140			3	0	0	1	1	1	1	0	3	1	0	10	0	10	0	10	0	0	0			645	9.5	195	1	1
58.9315	0	141	3	3	99	139		141	140			3	0	1	1	1	1	1	0	18	1	0	10	0	10	0	10	0	0	0			1298	9.6	29
66.0274	0	142	1		100	142	0	142	0			1	1	1	0	0	0	0	0	0	1	0	10	0	10	0	10	0	0	0			1255	5.8	198			1	1	825	1	1	825			1	1	825	0
56.1945	0	144	1		102	144	0	144	0			1	1	1	0	0	0	0	0	0	1	0	10	0	10	0	10	0	0	0			1051	9.8	207	0	0	0	0		0	0	75			0	0	75	1
65.2301	1	145	1		103	145	146	146	145	146	0	2	1	0	0	1	0	1	0	4	1	1	0	0	10	1	0	0	0	1	4	1	532	21	190	1	1	1	0		1	1	0	8	#REF!	1	1	0	1
65.2521	1	146	2	8	103	145		146	145			2	0	1	1	1	1	0	0	0	1	0	10	0	10	0	10	0	0	0			2646	14.5	221	1	0
70.5973	0	148	1		105	148	149	150	149	150	0	3	1	0	0	1	0	0	0	0	1	0	10	0	10	0	10	0	0	0			2344	25.8	270	0	0	0	0	3	0	0	44	30	0	0	0	1	1
70.8575	0	149	2	95	105	148		150	149			3	0	0	1	1	0	1	0	22	1	0	10	0	10	0	10	0	0	0			1931	19.9	172	0	0
71.0384	0	150	3	66	105	148		150	149			3	0	1	1	1	0	0	0	0	1	0	10	0	10	0	10	0	0	0			661	20.6	207
64.4932	0	152	1		107	152	0	152	152	0	0	1	1	1	0	0	0	1	0	19	1	0	10	0	10	0	10	0	0	0			511	19.1	209			0	0	633	0	0	633			0	0	633	0
74.2329	0	153	1		108	153	0	153	0			1	1	1	0	0	0	0	0	0	1	0	10	0	10	0	10	0	0	0			1546	17	179	0	0	0	0		0	0	2156			0	0	2156	1
74.0795	0	156	1		111	156	0	156	156	0	0	1	1	1	0	0	0	1	0	11	1	0	10	0	10	0	10	0	0	0			2743	15	237	0	0	1	1		0	0	229			0	0	229	1
22.1753	0	159	1		114	159	0	159	0			1	1	1	0	0	0	0	0	0	1	0	10	0	10	0	10	0	0	0			412	4.3	100			0	0	2400	0	0	2400			0	0	2400	0
81.2795	0	160	1		115	160	0	160	160	0	0	1	1	1	0	0	0	1	0	17	1	0	10	0	10	0	10	0	0	0			2230	28	204	1	1	1	1		1	1	11			1	1	11	1
69.6137	0	162	1		117	162	0	162	162	0	0	1	1	1	0	0	0	1	0	6	1	0	10	0	10	0	10	0	0	0			688	10	128	1	1	1	1		1	1	35			1	1	35	1
53.9781	0	166	1		119	166	0	166	0			1	1	1	0	0	0	0	0	1	1	0	10	0	10	0	10	0	0	0			896	6.7	185	0	0	0	0		0	0	47			0	0	47	1
54.3973	0	168	1		121	168	169	170	168	169	169	3	1	0	0	1	0	1	0	8	1	0	10	0	10	0	10	0	0	0			1205	8.8	181	1	1	0	0	1514	1	1	481	30	0	1	1	481	1
55.726	0	169	2	485	121	168		170	168			3	0	0	1	1	0	1	0	3	1	0	10	0	10	0	10	0	0	0			2280	13.7	233	1	1
55.7397	0	170	3	5	121	168		170	168			3	0	1	1	1	1	0	0	0	1	1	0	0	10	1	0	0	0	1	2	1	4853	15.6	252
72.8685	0	175	1		124	175	176	176	0			2	1	0	0	1	0	0	0	0	1	0	10	0	10	0	10	0	0	0			3394	17.5	297	1	1	1	1	49	1	1	1	24	#REF!	1	1	1	1
72.9342	0	176	2	24	124	175		176	0			2	0	1	1	1	1	0	0	0	1	0	10	0	10	0	10	0	0	0			1413	20	201
42.526	0	177	1		125	177	0	177	177	0	0	1	1	1	0	0	0	1	0	3	1	0	10	0	10	0	10	0	0	0			2388	27.2	215	0	0	0	0		0	0	238			0	0	238	1
38.2137	0	178	1		126	178	179	181	178	179	180	4	1	0	0	1	0	1	0	3	1	0	10	0	10	0	10	0	0	0			467	23.1	244	1	1	1	1		1	1	1	9	#REF!	1	1	1	1
38.2384	0	179	2	9	126	178		181	178			4	0	0	1	1	1	0	0	0	1	0	10	0	10	0	10	0	0	0			4408	21.8	215	1	1
38.5973	0	180	3	131	126	178		181	178			4	0	0	1	1	0	1	0	3	1	0	10	0	10	0	10	0	0	0			1453	17.7	240	1	1
38.6027	0	181	4	2	126	178		181	178			4	0	1	1	1	1	1	0	3	1	0	10	0	10	0	10	0	0	0			1896	11	207	1	1
56.074	0	187	1		132	187	0	187	0			1	1	1	0	0	0	0	0	3	1	0	10	0	10	0	10	0	0	0			403	3.7	82			0	0	645	0	0	645			0	0	645	0
64.5014	0	188	1		133	188	0	188	0			1	1	1	0	0	0	0	0	4	1	1	0	1	0	0	10	0	1	1	2	1	1701	5.3	141	0	0	0	0		0	0	91			0	0	91	1
56.6548	0	189	1		134	189	0	189	0			1	1	1	0	0	0	0	0	0	1	0	10	0	10	0	10	0	0	0			823	13.8	270			0	0	1833	0	0	1833			0	0	1833	0
66.0548	0	191	1		136	191	0	191	191	0	0	1	1	1	0	0	0	1	0	10	1	0	10	0	10	0	10	0	0	0			1287	11.5	254	1	1	1	1		1	1	19			1	1	19	1
70.9068	0	192	1		137	192	0	192	0			1	1	1	0	0	0	0	0	0	1	0	10	0	10	0	10	0	0	0			2806	26	265	0	0	0	0		0	0	5			0	0	5	1
57.8192	0	193	1		138	193	0	193	0			1	1	1	0	0	0	0	0	0	1	0	10	0	10	0	10	0	0	0			630	21	240			0	0	1823	0	0	1823			0	0	1823	0
65.726	0	194	1		139	194	0	194	0			1	1	1	0	0	0	0	0	1	1	0	10	0	10	0	10	0	0	0			872	11	260			0	0	1530	0	0	1530			0	0	1530	0
45.8575	0	195	1		140	195	0	195	195	0	0	1	1	1	0	0	0	1	1	3	1	0	10	0	10	0	10	0	0	0			1563	9	183	1	1	0	0		1	1	732			1	1	732	1
27.3205	0	196	1		141	196	197	197	0			2	1	0	0	1	0	0	0	0	1	0	10	0	10	0	10	0	0	0			1344	15	224	0	0	0	0	60	0	0	249	30	0	0	0	249	1
28.074	0	197	2	275	141	196		197	0			2	0	1	1	1	0	0	0	0	1	0	10	0	10	0	10	0	0	0			1008	13	258
46.726	0	198	1		142	198	199	199	0			2	1	0	0	1	0	0	0	0	1	0	10	0	10	0	10	0	0	0			745	18.8	146	0	0	0	0		0	0	21	23	#REF!	0	0	21	1
46.789	0	199	2	23	142	198		199	0			2	0	1	1	1	1	0	0	0	1	0	10	0	10	0	10	0	0	0			2284	15.8	191	0	0
79.2137	1	200	1		143	200	0	200	0			1	1	1	0	0	0	0	0	0	1	0	10	0	10	0	10	0	0	0			602	6.3	134			1	1	489	1	1	489			1	1	489	0
51.8548	0	201	1		144	201	0	201	0			1	1	1	0	0	0	0	0	0	1	0	10	0	10	0	10	0	0	0			1523	21	252			0	0	805	0	0	805			0	0	805	0
35.5096	1	205	1		148	205	206	206	205	206	206	2	1	0	0	1	0	1	1	5	1	0	10	0	10	0	10	0	0	0			919	4.1	152	0	0	0	0	1130	0	0	2	2	#REF!	0	0	2	1
35.5151	1	206	2	2	148	205		206	205			2	0	1	1	1	1	1	0	29	1	0	10	0	10	0	10	0	0	0			1493	2.5	115
74.1562	0	207	1		149	207	0	207	0			1	1	1	0	0	0	0	0	0	1	0	10	0	10	0	10	0	0	0			1200	10.3	108	0	0	0	0		0	0	291			0	0	291	1
64.589	0	208	1		150	208	0	208	208	0	0	1	1	1	0	0	0	1	0	6	1	0	10	0	10	0	10	0	0	0			2504	19.5	310	0	0	1	1		0	0	367			0	0	367	1
68.5644	0	209	1		151	209	0	209	209	0	0	1	1	1	0	0	0	1	0	55	1	0	10	0	10	0	10	0	0	0			2402	14	243	1	1	1	1		1	1	18			1	1	18	1
66.611	0	211	1		153	211	0	211	0			1	1	1	0	0	0	0	0	1	1	0	10	0	10	0	10	0	0	0			2322	15	245			1	1	1532	1	1	1532			1	1	1532	0
70.9123	1	212	1		154	212	0	212	0			1	1	1	0	0	0	0	0	0	1	0	10	0	10	0	10	0	0	0			399	8.3	217			0	0	747	0	0	747			0	0	747	0
62.2658	0	213	1		155	213	0	213	0			1	1	1	0	0	0	0	0	2	1	0	10	0	10	0	10	0	0	0			1936	24.5	242	1	1	1	1		1	1	64			1	1	64	1
52.5479	0	215	1		157	215	216	216	0			2	1	0	0	1	0	0	1	1	1	0	10	0	10	0	10	0	0	0			752	16.1	169	1	1	1	1	1223	1	1	9	21	#REF!	1	1	9	1
52.6055	0	216	2	21	157	215		216	0			2	0	1	1	1	1	0	1	1	1	0	10	0	10	0	10	0	0	0			1588	22.6	213
63.9178	0	218	1		159	218	0	218	0			1	1	1	0	0	0	0	0	0	1	1	0	1	0	0	10	0	1	1	1	1	1332	11	159			1	1	835	1	1	835			1	1	835	0
58.7726	0	221	1		162	221	222	222	221	222	222	2	1	0	0	1	0	1	0	6	1	0	10	0	10	0	10	0	0	0			1553	16.9	165	1	1	0	0		1	1	6	7	#REF!	1	1	6	1
58.7918	0	222	2	7	162	221		222	221			2	0	1	1	1	1	1	0	4	1	0	10	0	10	0	10	0	0	0			1551	15	204	1	1
73.7151	0	223	1		163	223	0	223	0			1	1	1	0	0	0	0	0	0	1	0	10	0	10	0	10	0	0	0			3086	9.2	185	1	1	1	1		1	1	62			1	1	62	1
61.9616	0	224	1		164	224	225	225	224	225	225	2	1	0	0	1	0	1	0	5	1	1	0	1	0	0	10	0	1	1	3	1	5061	28.5	374	0	0	0	0	3	0	0	2	3	#REF!	0	0	2	1
61.9699	0	225	2	3	164	224		225	224			2	0	1	1	1	1	1	0	7	1	1	0	1	0	0	10	0	1	1	3	1		32	240
63.7123	0	226	1		165	226	227	227	0			2	1	0	0	1	0	0	0	1	1	0	10	0	10	0	10	0	0	0			1650	14	183	1	1	1	1	3	1	1	4	5	#REF!	1	1	4	1
63.726	0	227	2	5	165	226		227	0			2	0	1	1	1	1	0	0	0	1	0	10	0	10	0	10	0	0	0			36	0.6	33
56.9589	0	228	1		166	228	229	230	0			3	1	0	0	1	0	0	0	0	1	0	10	0	10	0	10	0	0	0			127	12	90	0	0	1	0	755	0	0	273	30	0	0	0	273	1
57.1479	0	229	2	69	166	228		230	0			3	0	0	1	1	0	0	0	0	1	0	10	0	10	0	10	0	0	0			432	10	157	1	0
58.074	0	230	3	338	166	228		230	0			3	0	1	1	1	0	0	0	0	1	0	10	0	10	0	10	0	0	0			650	4.9	142
51.6411	0	231	1		167	231	0	231	0			1	1	1	0	0	0	0	0	0	1	0	10	0	10	0	10	0	0	0			1512	15.5	336	1	1	1	1		1	1	145			1	1	145	1
75.0274	0	233	1		169	233	0	233	0			1	1	1	0	0	0	0	0	0	1	0	10	0	10	0	10	0	0	0			1474	18.9	269	0	0	1	1		0	0	613			0	0	613	1
74.0411	0	235	1		171	235	0	235	235	0	0	1	1	1	0	0	0	1	0	3	1	0	10	0	10	0	10	0	0	0			502	4.8	135			0	0	729	0	0	729			0	0	729	0
62.9479	0	239	1		173	239	240	240	239	240	0	2	1	0	0	1	0	1	0	24	1	0	10	0	10	0	10	0	0	0			1996	9.9	178	1	1	0	0	1990	1	1	2	2	#REF!	1	1	2	1
62.9534	0	240	2	2	173	239		240	239			2	0	1	1	1	1	0	0	0	1	0	10	0	10	0	10	0	0	0			1157	13.6	167
13.5726	1	241	1		174	241	0	241	0			1	1	1	0	0	0	0	0	0	1	0	10	0	10	0	10	0	0	0			2158	7	280			0	0	0	0	0	0			0	0	0	0
64.3151	1	242	1		175	242	0	242	0			1	1	1	0	0	0	0	0	0	1	0	10	0	10	0	10	1	1	1	1	0	565	10.5	149			0	0	1133	0	0	1133			0	0	1133	0
74.274	0	247	1		179	247	0	247	247	0	0	1	1	1	0	0	0	1	0	3	1	0	10	0	10	0	10	0	0	0			1817	7.3	205	0	0	0	0		0	0	384			0	0	384	1
44.0658	1	249	1		181	249	0	249	0			1	1	1	0	0	0	0	0	1	1	0	10	0	10	0	10	0	0	0			606	16.2	160	0	0	0	0		0	0	5			0	0	5	1
46.7342	0	250	1		182	250	251	251	0			2	1	0	0	1	0	0	0	3	1	0	10	0	10	0	10	0	0	0			1144	16	148	0	0	1	1		0	0	54	30	0	0	0	54	1
47.1123	0	251	2	138	182	250		251	0			2	0	1	1	1	0	0	0	0	1	0	10	0	10	0	10	0	0	0			890	23.5	197	1	1
69.4575	0	252	1		183	252	253	253	252	253	0	2	1	0	0	1	0	1	0	4	1	0	10	0	10	0	10	0	0	0			824	10.6	103	1	1	1	1	413	1	1	761	30	0	1	1	761	1
71.5863	0	253	2	777	183	252		253	252			2	0	1	1	1	0	0	0	0	1	0	10	0	10	0	10	0	0	0			2371	19	231
45.8932	0	254	1		184	254	0	254	0			1	1	1	0	0	0	0	0	0	1	0	10	0	10	0	10	0	0	0			525	6.8	204	0	0	0	0		0	0	17			0	0	17	1
70.6575	0	255	1		185	255	256	256	255	256	0	2	1	0	0	1	0	1	0	1	1	0	10	0	10	0	10	0	0	0			806	9.1	124	1	1	1	1		1	1	6	10	#REF!	1	1	6	1
70.6849	0	256	2	10	185	255		256	255			2	0	1	1	1	1	0	0	0	1	0	10	0	10	0	10	0	0	0			94	4	121	0	0
84.4959	0	257	1		186	257	0	257	0			1	1	1	0	0	0	0	0	0	1	1	0	0	10	1	0	0	0	1	2	1	430	7.9	213			0	0	781	0	0	781			0	0	781	0
83.4055	0	258	1		187	258	0	258	0			1	1	1	0	0	0	0	0	0	1	0	10	0	10	0	10	0	0	0			1608	17.5	292	0	0	0	0		0	0	197			0	0	197	1
64.4986	0	259	1		188	259	260	261	260	261	0	3	1	0	0	1	0	0	0	1	1	0	10	0	10	0	10	0	0	0			2254	20	275	1	1	1	1	7	1	1	2	30	0	1	1	5	1
64.5836	0	260	2	31	188	259		261	260			3	0	0	1	1	0	1	0	3	1	0	10	0	10	0	10	0	0	0			2259	13.5	429	1	1
64.6	0	261	3	6	188	259		261	260			3	0	1	1	1	1	0	0	0	1	0	10	0	10	0	10	0	0	0	1	0	334	20.8	239
69.7781	0	262	1		189	262	0	262	262	0	0	1	1	1	0	0	0	1	0	1	1	0	10	0	10	0	10	0	0	0			1177	19.5	178			0	0	126	0	0	126			0	0	126	0
64.0219	1	265	1		192	265	0	265	0			1	1	1	0	0	0	0	0	0	1	0	10	0	10	0	10	0	0	0			2748	13	195	0	0	0	0		0	0	4			0	0	4	1
66.4986	1	266	1		193	266	0	266	266	0	0	1	1	1	0	0	0	1	0	5	1	0	10	0	10	0	10	0	0	0			908	3.5	187			0	0	635	0	0	635			0	0	635	0
71.6329	0	267	1		194	267	0	267	0			1	1	1	0	0	0	0	0	0	1	0	10	0	10	0	10	0	0	0			1601	12.2	206	0	0	0	0		0	0	337			0	0	337	1
43.474	0	268	1		195	268	0	268	268	0	0	1	1	1	0	0	0	1	1	30	1	0	10	0	10	0	10	0	0	0			665	12.6	180			0	0	1457	0	0	1457			0	0	1457	0
81.1808	0	270	1		197	270	0	270	0			1	1	1	0	0	0	0	1	1	1	0	10	0	10	0	10	0	0	0			1338	23.2	229			1	1	558	1	1	558			1	1	558	0
79.937	0	272	1		199	272	0	272	0			1	1	1	0	0	0	0	0	1	1	0	10	0	10	0	10	0	0	0			1108	22.2	233	0	0	1	1		0	0	44			0	0	44	1
66.5397	0	273	1		200	273	0	273	0			1	1	1	0	0	0	0	0	0	1	0	10	0	10	0	10	0	0	0			1724	22.5	227			0	0	348	0	0	348			0	0	348	0
65.0932	0	274	1		201	274	0	274	0			1	1	1	0	0	0	0	0	0	1	1	0	1	0	0	10	0	1	1	1	1	440	13	230			1	1	97	1	1	97			1	1	97	0
54.3808	1	280	1		206	280	281	281	280	281	0	2	1	0	0	1	0	1	0	3	1	0	10	0	10	0	10	0	0	0			2585	22.1	320	0	0	1	1		0	0	12	14	#REF!	0	0	12	1
54.4192	1	281	2	14	206	280		281	280			2	0	1	1	1	1	0	0	0	1	0	10	0	10	0	10	0	0	0			1978	22.1	240	1	0
44.6384	1	284	1		209	284	285	285	0			2	1	0	0	1	0	0	0	0	1	0	10	0	10	0	10	0	0	0			317	14.3	266	0	0	0	0		0	0	298	30	0	0	0	298	1
45.9205	1	285	2	468	209	284		285	0			2	0	1	1	1	0	0	0	0	1	0	10	0	10	0	10	0	0	0			298	5.6	184	0	0
58.3945	0	287	1		211	287	288	289	289	0	0	3	1	0	0	1	0	0	0	0	1	0	10	0	10	0	10	0	0	0			2032	7.9	186	1	1	1	1		1	1	0	1	#REF!	1	1	4	1
58.3973	0	288	2	1	211	287		289	289			3	0	0	1	1	1	0	0	0	1	0	10	0	10	0	10	0	0	0			1195	6.6	141	1	1
58.411	0	289	3	5	211	287		289	289			3	0	1	1	1	1	1	0	10	1	1	0	0	10	1	0	0	0	1	1	0	2125	12	191	1	1
81.9945	0	290	1		212	290	291	292	290	291	0	3	1	0	0	1	0	1	0	2	1	0	10	0	10	0	10	0	0	0			1781	13.1	208	1	1	1	1	55	1	1	190	30	0	1	1	190	1
82.611	0	291	2	225	212	290		292	290			3	0	0	1	1	0	0	0	0	1	0	10	0	10	0	10	0	0	0			2007	19.2	296	0	0
83.2411	0	292	3	230	212	290		292	290			3	0	1	1	1	0	0	0	0	1	0	10	0	10	0	10	0	0	0			1065	15	141
62.2685	0	293	1		213	293	294	294	0			2	1	0	0	1	0	0	0	0	1	0	10	0	10	0	10	0	0	0			2274	14	272	1	1	1	0		1	1	388	30	0	1	1	388	1
63.4192	0	294	2	420	213	293		294	0			2	0	1	1	1	0	0	0	0	1	0	10	0	10	0	10	0	0	0			1447	7.7	244	1	0
71.6137	0	295	1		214	295	0	295	0			1	1	1	0	0	0	0	0	0	1	0	10	0	10	0	10	0	0	0			84	4.5	127	0	0	0	0		0	0	228			0	0	228	1
77.1151	0	296	1		215	296	0	296	0			1	1	1	0	0	0	0	0	1	1	1	0	1	0	0	10	0	1	1	2	1	724	14.1	153			1	1	1894	1	1	1894			1	1	1894	0
81.4192	0	303	1		220	303	304	304	0			2	1	0	0	1	0	0	0	1	1	0	10	0	10	0	10	0	0	0			1931	32.6	219	1	1	1	1	1267	1	1	51	30	0	1	1	51	1
81.5753	0	304	2	57	220	303		304	0			2	0	1	1	1	0	0	0	1	1	0	10	0	10	0	10	0	0	0			1222	29.2	197
63.0247	0	307	1		223	307	0	307	0			1	1	1	0	0	0	0	0	1	1	0	10	0	10	0	10	0	0	0			1767	18	188			0	0	2388	0	0	2388			0	0	2388	0
80.7288	0	310	1		226	310	0	310	0			1	1	1	0	0	0	0	0	0	1	0	10	0	10	0	10	0	0	0			873	23.8	195	1	1	1	1		1	1	1110			1	1	1110	1
66.1781	0	311	1		227	311	0	311	0			1	1	1	0	0	0	0	0	2	1	0	10	0	10	0	10	0	0	0			1848	4.2	185			0	0	1668	0	0	1668			0	0	1668	0
61.6082	0	313	1		229	313	0	313	0			1	1	1	0	0	0	0	0	0	1	0	10	0	10	0	10	0	0	0			1566	36	243	0	0	0	0		0	0	527			0	0	527	1
65.5945	0	322	1		235	322	0	322	0			1	1	1	0	0	0	0	1	3	1	0	10	0	10	0	10	0	0	0			930	3.2	125			1	1	1833	1	1	1833			1	1	1833	0
53.537	1	323	1		236	323	324	324	0			2	1	0	0	1	0	0	0	0	1	0	10	0	10	0	10	0	0	0			0	11.6	168	0	0	1	1	867	0	0	173	30	0	0	0	173	1
54.274	1	324	2	269	236	323		324	0			2	0	1	1	1	0	0	0	0	1	0	10	0	10	0	10	0	0	0			163	9.5	108
79.1616	0	325	1		237	325	0	325	325	0	0	1	1	1	0	0	0	1	0	10	1	1	0	0	10	1	0	0	0	1		1	1239	17.5	254			0	0	372	0	0	372			0	0	372	0
65.9589	0	326	1		238	326	0	326	0			1	1	1	0	0	0	0	0	1	1	0	10	0	10	0	10	0	0	0			848	9.5	192	0	0	1	1		0	0	2			0	0	2	1
63.5671	0	329	1		241	329	0	329	329	0	0	1	1	1	0	0	0	1	1	5	1	1	0	0	10	1	0	0	0	1		1	0	4	36			0	0	623	0	0	623			0	0	623	0
59.0932	0	330	1		242	330	331	331	330	331	0	2	1	0	0	1	0	1	0	4	1	0	10	0	10	0	10	0	0	0			1118	13	131	1	1	1	1	1197	1	1	13	30	0	1	1	13	1
59.3425	0	331	2	91	242	330		331	330			2	0	1	1	1	0	0	0	2	1	0	10	0	10	0	10	0	0	0			1471	15	175
56.0192	0	334	1		244	334	0	334	0			1	1	1	0	0	0	0	0	2	1	0	10	0	10	0	10	0	0	0			420	17.4	249			1	1	1	1	1	1			1	1	1	0
62.3397	0	335	1		245	335	336	336	336	0	0	2	1	0	0	1	0	0	0	2	1	1	0	1	0	0	10	0	1	1	1	1	3047	5	210	0	0	0	0		0	0	29	30	0	0	0	0.480556	1
63.8548	0	336	2	553.519	245	335		336	336			2	0	1	1	1	0	1	0	1	1	0	10	0	10	0	10	0	0	0			2790	1.9	165	0	0
63.2849	0	337	1		246	337	0	337	337	0	0	1	1	1	0	0	0	1	0	6	1	0	10	0	10	0	10	0	0	0			1451	20.1	179			1	1	1256	1	1	1256			1	1	1256	0
67.9918	0	338	1		247	338	339	339	338	339	339	2	1	0	0	1	0	1	0	7	1	0	10	0	10	0	10	0	0	0			804	17.9	232	0	0	0	0	508	0	0	21	25	#REF!	0	0	21	1
68.0603	0	339	2	25	247	338		339	338			2	0	1	1	1	1	1	0	4	1	0	10	0	10	0	10	0	0	0			1155	28	115
73.5041	0	340	1		248	340	0	340	0			1	1	1	0	0	0	0	0	1	1	0	10	0	10	0	10	0	0	0			537	35.2	270			0	0	826	0	0	826			0	0	826	0
67.0712	0	341	1		249	341	342	342	341	342	0	2	1	0	0	1	0	1	0	5	1	0	10	0	10	0	10	0	0	0			1704	16	313	0	0	0	0	4	0	0	36	30	0	0	0	36	1
67.1753	0	342	2	38	249	341		342	341			2	0	1	1	1	0	0	0	1	1	0	10	0	10	0	10	0	0	0			1980	15	204
56.611	0	343	1		250	343	0	343	0			1	1	1	0	0	0	0	0	0	1	0	10	0	10	0	10	0	0	0			2187	18	277			1	1	321	1	1	321			1	1	321	0
58.5808	0	344	1		251	344	0	344	344	0	0	1	1	1	0	0	0	1	0	3	1	0	10	0	10	0	10	0	0	0			1030	5.5	123			0	0	280	0	0	280			0	0	280	0
68.0575	0	347	1		254	347	0	347	0			1	1	1	0	0	0	0	0	0	1	0	10	0	10	0	10	0	0	0			402	16.1	149	0	0	0	0		0	0	1			0	0	1	1
67.9452	0	349	1		256	349	0	349	0			1	1	1	0	0	0	0	0	2	1	0	10	0	10	0	10	0	0	0			2470	24.6	222	0	0	0	0		0	0	1502			0	0	1502	1
59.7479	0	350	1		257	350	0	350	350	0	0	1	1	1	0	0	0	1	0	6	1	0	10	0	10	0	10	0	0	0			2780	19.9	280	0	0	0	0		0	0	15			0	0	15	1
63.2219	0	351	1		258	351	0	351	0			1	1	1	0	0	0	0	0	0	1	0	10	0	10	0	10	0	0	0			1340	13	195			1	1	1357	1	1	1357			1	1	1357	0
51.0027	0	353	1		260	353	0	353	0			1	1	1	0	0	0	0	0	0	1	0	10	0	10	0	10	0	0	0			2843	6	231	0	0	0	0		0	0	384			0	0	384	1
67.9041	0	354	1		261	354	0	354	354	0	0	1	1	1	0	0	0	1	0	5	1	0	10	0	10	0	10	0	0	0			816	5.7	118			1	1	2237	1	1	2237			1	1	2237	0
58.7479	0	358	1		264	358	0	358	0			1	1	1	0	0	0	0	0	0	1	0	10	0	10	0	10	0	0	0	1	0	679	16.8	205	0	0	1	1		0	0	56			0	0	56	1
46.7644	0	359	1		265	359	0	359	0			1	1	1	0	0	0	0	0	0	1	0	10	0	10	0	10	0	0	0			776	32	238			0	0	2806	0	0	2806			0	0	2806	0
76.4493	0	360	1		266	360	0	360	360	0	0	1	1	1	0	0	0	1	0	7	1	0	10	0	10	0	10	0	0	0			897	11	185			1	1	1192	1	1	1192			1	1	1192	0
74.3589	0	361	1		267	361	0	361	361	0	0	1	1	1	0	0	0	1	0	4	1	0	10	0	10	0	10	0	0	0			1397	14	259	1	1	1	1		1	1	758			1	1	758	1
48.2192	0	362	1		268	362	363	363	362	363	363	2	1	0	0	1	0	1	1	4	1	0	10	0	10	0	10	0	0	0			968	6	150	1	1	1	1	1429	1	1	0	1	#REF!	1	1	0	1
48.2219	0	363	2	1	268	362		363	362			2	0	1	1	1	1	1	0	32	1	0	10	0	10	0	10	0	0	0			700	3.6	106
56.8548	0	369	1		273	369	370	371	370	371	0	3	1	0	0	1	0	0	0	1	1	0	10	0	10	0	10	0	0	0			96	30.4	217	1	1	1	1		1	1	29	30	0	1	1	138	1
56.9699	0	370	2	42	273	369		371	370			3	0	0	1	1	0	1	0	26	1	0	10	0	10	0	10	0	0	0			2545	14.6	229	1	1
56.9836	0	371	3	5	273	369		371	370			3	0	1	1	1	1	0	0	0	1	0	10	0	10	0	10	0	0	0			1486	19.9	318	1	1
66.3041	0	373	1		275	373	374	374	374	0	0	2	1	0	0	1	0	0	0	1	1	0	10	0	10	0	10	0	0	0			1255	19.7	210	0	0	0	0		0	0	9	26	#REF!	0	0	278	1
66.3753	0	374	2	26	275	373		374	374			2	0	1	1	1	1	1	0	3	1	0	10	0	10	0	10	0	0	0			2681	8.4		0	0
74.1452	0	375	1		276	375	376	376	375	376	376	2	1	0	0	1	0	1	0	2	1	0	10	0	10	0	10	0	0	0			1049	6	151	0	0	0	0		0	0	1	3	#REF!	0	0	1	1
74.1534	0	376	2	3	276	375		376	375			2	0	1	1	1	1	1	0	2	1	1	0	1	0	0	10	0	1	1	1	1	1950	11.1	235	0	0
46.5918	0	378	1		278	378	379	379	0			2	1	0	0	1	0	0	0	0	1	0	10	0	10	0	10	1	1	1	1	0	2331	7.5	207	1	1	0	0	628	1	1	118	30	0	1	1	118	1
47.0575	0	379	2	170	278	378		379	0			2	0	1	1	1	0	0	0	0	1	0	10	0	10	0	10	0	0	0			1496	14.5	224
68.8712	1	381	1		280	381	0	381	0			1	1	1	0	0	0	0	0	0	1	0	10	0	10	0	10	0	0	0			292	14.1	121			0	0	945	0	0	945			0	0	945	0
64.8164	0	382	1		281	382	383	383	0			2	1	0	0	1	0	0	0	0	1	0	10	0	10	0	10	0	0	0			1477	17	240	0	0	0	0		0	0	130	30	0	0	0	130	1
65.3644	0	383	2	200	281	382		383	0			2	0	1	1	1	0	0	0	1	1	0	10	0	10	0	10	0	0	0			1567	8	197	0	0
70.863	0	387	1		285	387	388	388	0			2	1	0	0	1	0	0	0	6	1	0	10	0	10	0	10	0	0	0			822	7	161	0	0	1	1	453	0	0	209	30	0	0	0	209	1
71.4438	0	388	2	212	285	387		388	0			2	0	1	1	1	0	0	0	0	1	0	10	0	10	0	10	0	0	0			1680	5	118
80.2959	0	390	1		287	390	0	390	0			1	1	1	0	0	0	0	0	0	1	0	10	0	10	0	10	0	0	0			265	25	152	1	1	1	1		1	1	570			1	1	570	1
53.1315	0	391	1		288	391	392	392	0			2	1	0	0	1	0	0	0	2	1	0	10	0	10	0	10	0	0	0			2597	18	291	1	1	0	0	294	1	1	4	6	#REF!	1	1	4	1
53.1479	0	392	2	6	288	391		392	0			2	0	1	1	1	1	0	0	0	1	0	10	0	10	0	10	0	0	0	1	0	408	14.3	118
78.7808	0	393	1		289	393	0	393	0			1	1	1	0	0	0	0	0	1	1	0	10	0	10	0	10	0	0	0			2333	25	236			1	1	452	1	1	452			1	1	452	0
65.5863	0	394	1		290	394	0	394	0			1	1	1	0	0	0	0	0	0	1	0	10	0	10	0	10	0	0	0			256	39	184			0	0	36	0	0	36			0	0	36	0
67.4411	1	395	1		291	395	0	395	395	0	0	1	1	1	0	0	0	1	0	6	1	0	10	0	10	0	10	0	0	0			1297	9	243	0	0	1	1		0	0	2			0	0	2	1
44.1205	0	396	1		292	396	0	396	0			1	1	1	0	0	0	0	0	0	1	0	10	0	10	0	10	0	0	0			1904	22	289			0	0	177	0	0	177			0	0	177	0
73.2466	0	397	1		293	397	0	397	0			1	1	1	0	0	0	0	0	0	1	0	10	0	10	0	10	0	0	0			1899	63.9	517	0	0	0	0		0	0	15			0	0	15	1
38.3068	0	398	1		294	398	399	401	398	399	399	4	1	0	0	1	0	1	0	3	1	0	10	0	10	0	10	0	0	0			1672	5.9	200	1	1	1	1		1	1	12	30	0	1	1	12	1
38.5644	0	399	2	94	294	398		401	398			4	0	0	1	1	0	1	0	4	1	0	10	0	10	0	10	0	0	0			2248	7.5	275	1	1
38.5808	0	400	3	6	294	398		401	398			4	0	0	1	1	1	0	0	0	1	0	10	0	10	0	10	0	0	0			1385	23.8	218	1	1
38.7178	0	401	4	50	294	398		401	398			4	0	1	1	1	0	0	0	0	1	0	10	0	10	0	10	0	0	0			2256	10.8	385	1	1
79.7671	0	404	1		296	404	0	404	0			1	1	1	0	0	0	0	0	0	1	0	10	0	10	0	10	0	0	0			1236	24.7	187			1	1	3	1	1	3			1	1	3	0
56.6192	1	406	1		298	406	407	407	0			2	1	0	0	1	0	0	0	1	1	1	0	1	0	0	10	0	1	1	2	1	2816	15.8	250	1	1	0	0		1	1	4	30	0	1	1	4	1
57.6986	1	407	2	394	298	406		407	0			2	0	1	1	1	0	0	0	2	1	0	10	0	10	0	10	0	0	0			1544	8	199	1	1
64.4082	0	409	1		300	409	0	409	0			1	1	1	0	0	0	0	0	0	1	0	10	0	10	0	10	0	0	0			867	16.3	209			1	1	57	1	1	57			1	1	57	0
64.5205	0	410	1		301	410	0	410	0			1	1	1	0	0	0	0	0	0	1	0	10	0	10	0	10	0	0	0			304	22.6	187			0	0	2793	0	0	2793			0	0	2793	0
39.1863	0	411	1		302	411	0	411	0			1	1	1	0	0	0	0	0	0	1	0	10	0	10	0	10	0	0	0			1913	6	243			1	0	534	1	0	534			1	0	534	0
63.2877	0	412	1		303	412	413	413	0			2	1	0	0	1	0	0	0	0	1	0	10	0	10	0	10	0	0	0			194	26.2	240	0	0	0	0		0	0	5	11	#REF!	0	0	5	1
63.3178	0	413	2	11	303	412		413	0			2	0	1	1	1	1	0	0	4	1	0	10	0	10	0	10	0	0	0			849	42.7	207	0	0
57.8685	0	414	1		304	414	415	415	414	415	0	2	1	0	0	1	0	1	0	0	1	0	10	0	10	0	10	0	0	0			348	11.5	135	1	1	1	1		1	1	75	30	0	1	1	75	1
59	0	415	2	413.344	304	414		415	414			2	0	1	1	1	0	0	0	0	1	0	10	0	10	0	10	0	0	0			3362	18.8	166	1	1
58.5233	0	416	1		305	416	0	416	416	0	0	1	1	1	0	0	0	1	0	5	1	0	10	0	10	0	10	0	0	0			1233	6.5	151	1	1	0	0		1	1	14			1	1	14	1
67.5425	0	417	1		306	417	0	417	417	0	0	1	1	1	0	0	0	1	0	0	1	0	10	0	10	0	10	0	0	0			1592	15.7	152			1	1	273	1	1	273			1	1	273	0
69.4384	0	418	1		307	418	0	418	0			1	1	1	0	0	0	0	0	0	1	1	0	1	0	0	10	0	1	1		1	403	16.2	244	0	0	0	0		0	0	866			0	0	866	1
74.4795	1	420	1		309	420	0	420	0			1	1	1	0	0	0	0	0	0	1	0	10	0	10	0	10	0	0	0			1018	11.6	244			0	0	6	0	0	6			0	0	6	0
69.3096	0	421	1		310	421	422	422	0			2	1	0	0	1	0	0	0	0	1	0	10	0	10	0	10	0	0	0			1521	26.5	214	1	1	1	1		1	1	1	4	#REF!	1	1	1	1
69.3205	0	422	2	4	310	421		422	0			2	0	1	1	1	1	0	0	0	1	0	10	0	10	0	10	0	0	0			7172	12.9	190	1	1
60.3836	0	423	1		311	423	0	423	0			1	1	1	0	0	0	0	0	1	1	0	10	0	10	0	10	0	0	0			2791	15.4	225	1	1	1	1		1	1	6			1	1	6	1
40.337	0	425	1		313	425	0	425	425	0	0	1	1	1	0	0	0	1	0	3	1	1	0	0	10	1	0	0	0	1	1	0	0	8	106	1	1	0	0		1	1	0			1	1	0	1
63.6548	1	426	1		314	426	0	426	0			1	1	1	0	0	0	0	0	0	1	0	10	0	10	0	10	0	0	0			3368	7.3	204			0	0	518	0	0	518			0	0	518	0
61.7973	0	428	1		316	428	0	428	0			1	1	1	0	0	0	0	0	7	1	0	10	0	10	0	10	0	0	0	1	0	1208	12.6	205	1	1	1	1		1	1	77			1	1	77	1
51.9945	0	429	1		317	429	0	429	0			1	1	1	0	0	0	0	0	0	1	0	10	0	10	0	10	0	0	0			1269	9	121			0	0	475	0	0	475			0	0	475	0
74.9205	1	431	1		319	431	0	431	0			1	1	1	0	0	0	0	0	0	1	0	10	0	10	0	10	0	0	0			127	46	258			0	0	52	0	0	52			0	0	52	0
71.7644	0	432	1		320	432	433	434	0			3	1	0	0	1	0	0	0	1	1	0	10	0	10	0	10	0	0	0			1057	18.6	181	1	1	0	0		1	1	1	6	#REF!	1	1	1	1
71.7808	0	433	2	6	320	432		434	0			3	0	0	1	1	1	0	0	3	1	0	10	0	10	0	10	0	0	0			1348	23.7	184	0	0
71.989	0	434	3	76	320	432		434	0			3	0	1	1	1	0	0	0	0	1	0	10	0	10	0	10	0	0	0			876	20	210	0	0
58.9096	0	437	1		323	437	438	439	0			3	1	0	0	1	0	0	0	1	1	0	10	0	10	0	10	0	0	0			1436	18.5	206	0	0	0	0	2107	0	0	11	30	0	0	0	11	1
59.011	0	438	2	37	323	437		439	0			3	0	0	1	1	0	0	0	0	1	0	10	0	10	0	10	0	0	0			285	18.5	226	0	0
59.0301	0	439	3	7	323	437		439	0			3	0	1	1	1	1	0	0	0	1	0	10	0	10	0	10	0	0	0			444	18.3	241
54.1288	0	447	1		327	447	0	447	0			1	1	1	0	0	0	0	0	1	1	0	10	0	10	0	10	0	0	0			1781	7.8	158	0	0	0	0		0	0	16			0	0	16	1
60.7342	0	448	1		328	448	0	448	448	0	0	1	1	1	0	0	0	1	0	8	1	0	10	0	10	0	10	0	0	0			1766	18.5	306	1	1	1	1		1	1	6			1	1	6	1
68.6438	0	449	1		329	449	0	449	449	0	0	1	1	1	0	0	0	1	0	4	1	0	10	0	10	0	10	1	1	1	0	0	1758	6.8	164	0	0	0	0		0	0	48			0	0	48	1
68.4932	0	450	1		330	450	0	450	450	0	0	1	1	1	0	0	0	1	0	3	1	0	10	0	10	0	10	0	0	0			1159	14.6	155			1	1	967	1	1	967			1	1	967	0
71.7068	0	451	1		331	451	0	451	0			1	1	1	0	0	0	0	0	0	1	0	10	0	10	0	10	0	0	0			1443	14.1	151			0	0	2	0	0	2			0	0	2	0
56.1671	0	455	1		334	455	456	456	0			2	1	0	0	1	0	0	0	1	1	0	10	0	10	0	10	0	0	0			2468	13	265	1	1	1	1	1257	1	1	1201	30	0	1	1	1201	1
59.5123	0	456	2	1221	334	455		456	0			2	0	1	1	1	0	0	0	0	1	0	10	0	10	0	10	0	0	0			340	8.5	179
75.1726	1	458	1		336	458	0	458	0			1	1	1	0	0	0	0	0	2	1	0	10	0	10	0	10	0	0	0			1918	7.8	152	0	0	0	0		0	0	264			0	0	264	1
57.6192	1	459	1		337	459	0	459	0			1	1	1	0	0	0	0	0	0	1	1	0	1	0	0	10	0	1	1	1	1	2240	8.4	244	1	0	1	0		1	0	148			1	0	148	1
71.3014	1	460	1		338	460	0	460	0			1	1	1	0	0	0	0	0	0	1	1	0	1	0	0	10	0	1	1	2	1	1822	24.9	344	1	1	1	1		1	1	0			1	1	0	1
16.8247	1	461	1		339	461	0	461	0			1	1	1	0	0	0	0	0	0	1	0	10	0	10	0	10	0	0	0			3030	17.5	264	1	0	1	0		1	0	16			1	0	16	1
55.6575	0	462	1		340	462	0	462	0			1	1	1	0	0	0	0	0	3	1	0	10	0	10	0	10	0	0	0			6076	7.5	220			0	0	2177	0	0	2177			0	0	2177	0
67.0438	0	463	1		341	463	0	463	0			1	1	1	0	0	0	0	0	0	1	0	10	0	10	0	10	0	0	0			435	19	148	0	0	0	0		0	0	1			0	0	1	1
65.4877	0	466	1		344	466	0	466	0			1	1	1	0	0	0	0	0	1	1	0	10	0	10	0	10	0	0	0			620	2.5	73			0	0	609	0	0	609			0	0	609	0
83	0	467	1		345	467	0	467	0			1	1	1	0	0	0	0	0	1	1	0	10	0	10	0	10	0	0	0			1231	12.8	203			1	1	700	1	1	700			1	1	700	0
65.0877	0	469	1		347	469	0	469	469	0	0	1	1	1	0	0	0	1	0	2	1	0	10	0	10	0	10	0	0	0			2346	11	213	1	1	1	1		1	1	923			1	1	923	1
41.663	1	470	1		348	470	471	471	0			2	1	0	0	1	0	0	0	0	1	0	10	0	10	0	10	0	0	0			247	9.9	198	0	0	0	0	1696	0	0	4	4	#REF!	0	0	4	1
41.674	1	471	2	4	348	470		471	0			2	0	1	1	1	1	0	0	0	1	0	10	0	10	0	10	0	0	0			669	5	106
62.3342	0	472	1		349	472	0	472	0			1	1	1	0	0	0	0	0	0	1	0	10	0	10	0	10	0	0	0			2192	6	211			1	1	454	1	1	454			1	1	454	0
63.7041	0	473	1		350	473	0	473	0			1	1	1	0	0	0	0	0	0	1	0	10	0	10	0	10	0	0	0			929	9.6	163			0	0	1474	0	0	1474			0	0	1474	0
69.0986	0	474	1		351	474	475	475	474	475	475	2	1	0	0	1	0	1	0	11	1	0	10	0	10	0	10	0	0	0			1532	13.3	174	1	1	0	0		1	1	1061	30	0	1	1	1061	1
75.1589	0	475	2	2212.32	351	474		475	474			2	0	1	1	1	0	1	0	16	1	0	10	0	10	0	10	0	0	0			2054	3	147	0	0
62.5589	0	477	1		353	477	0	477	0			1	1	1	0	0	0	0	0	0	1	0	10	0	10	0	10	0	0	0			330	14.2	196			0	0	846	0	0	846			0	0	846	0
66.7233	0	480	1		356	480	0	480	0			1	1	1	0	0	0	0	0	0	1	0	10	0	10	0	10	0	0	0			2670	14	168			1	1	1683	1	1	1683			1	1	1683	0
59.9808	0	481	1		357	481	0	481	0			1	1	1	0	0	0	0	0	0	1	0	10	0	10	0	10	0	0	0			679	12.5	161	0	0	0	0		0	0	717			0	0	717	1
46.6767	0	482	1		358	482	0	482	482	0	0	1	1	1	0	0	0	1	0	3	1	0	10	0	10	0	10	0	0	0			2325	11.1	173	1	1	0	0		1	1	1			1	1	1	1
71.1534	0	484	1		360	484	0	484	0			1	1	1	0	0	0	0	0	0	1	0	10	0	10	0	10	1	1	1	1	0	2233	18	355			1	1	570	1	1	570			1	1	570	0
75.3041	0	485	1		361	485	0	485	0			1	1	1	0	0	0	0	0	0	1	0	10	0	10	0	10	0	0	0			296	13.5	142			1	1	2465	1	1	2465			1	1	2465	0
66.7014	0	487	1		363	487	0	487	0			1	1	1	0	0	0	0	0	0	1	0	10	0	10	0	10	0	0	0			1958	9.3	301	0	0	0	0		0	0	2052			0	0	2052	1
53.3014	0	488	1		364	488	0	488	0			1	1	1	0	0	0	0	0	0	1	0	10	0	10	0	10	0	0	0			1604	16.8	232			1	1	2	1	1	2			1	1	2	0
70.1863	0	489	1		365	489	0	489	0			1	1	1	0	0	0	0	0	0	1	0	10	0	10	0	10	0	0	0			1072	14	153			1	1	815	1	1	815			1	1	815	0
61.6055	0	490	1		366	490	0	490	0			1	1	1	0	0	0	0	0	0	1	0	10	0	10	0	10	0	0	0			746	19.3	221	0	0	1	1		0	0	93			0	0	93	1
69.137	0	491	1		367	491	492	492	0			2	1	0	0	1	0	0	0	0	1	0	10	0	10	0	10	0	0	0			2064	12.8	218	0	0	0	0		0	0	41	30	0	0	0	41	1
69.4575	0	492	2	117	367	491		492	0			2	0	1	1	1	0	0	0	0	1	0	10	0	10	0	10	0	0	0			549	9.8	165	0	0
63.8	0	495	1		369	495	496	500	499	500	0	6	1	0	0	1	0	0	0	0	1	0	10	0	10	0	10	0	0	0	0	0	2822	33	239	1	1	1	1	6	1	1	383	30	0	1	1	6	1
65.6219	0	496	2	665	369	495		500	499			6	0	0	1	1	0	0	0	0	1	0	10	0	10	0	10	0	0	0			2202	18	313	1	1
65.6247	0	497	3	1	369	495		500	499			6	0	0	1	1	1	0	0	0	1	0	10	0	10	0	10	0	0	0			1837	3.1	200	0	0
65.9205	0	498	4	108	369	495		500	499			6	0	0	1	1	0	0	0	2	1	0	10	0	10	0	10	0	0	0			3233	13.1	268	1	1
65.989	0	499	5	25	369	495		500	499			6	0	0	1	1	1	1	0	3	1	0	10	0	10	0	10	0	0	0			1857	6.2	339	1	1
66.0274	0	500	6	14	369	495		500	499			6	0	1	1	1	1	0	0	0	1	0	10	0	10	0	10	0	0	0	0	0	2055	4.4	188
71.2767	0	501	1		370	501	502	502	501	502	0	2	1	0	0	1	0	1	0	3	1	0	10	0	10	0	10	0	0	0			1427	18.5	176	1	1	1	1	1074	1	1	0	1	#REF!	1	1	0	1
71.2795	0	502	2	1	370	501		502	501			2	0	1	1	1	1	0	0	3	1	0	10	0	10	0	10	0	0	0			747	5	90
81.2219	1	503	1		371	503	0	503	0			1	1	1	0	0	0	0	0	0	1	0	10	0	10	0	10	0	0	0			338	13	115			1	1	1083	1	1	1083			1	1	1083	0
71.926	0	504	1		372	504	505	505	505	0	0	2	1	0	0	1	0	0	0	0	1	0	10	0	10	0	10	0	0	0			2191	25.9	182	1	1	1	1		1	1	21	30	0	1	1	5	1
72.0466	0	505	2	44	372	504		505	505			2	0	1	1	1	0	1	0	4	1	0	10	0	10	0	10	0	0	0			1641	21.8	182	1	1
87.2137	0	506	1		373	506	0	506	506	0	0	1	1	1	0	0	0	1	0	3	1	0	10	0	10	0	10	0	0	0			254	7	80			0	0	6	0	0	6			0	0	6	0
89.2192	1	507	1		374	507	0	507	0			1	1	1	0	0	0	0	0	0	1	1	0	1	0	0	10	0	1	1	1	1	3250	7.5	282	0	0	1	1		0	0	2			0	0	2	1
83.5616	0	508	1		375	508	0	508	0			1	1	1	0	0	0	0	0	0	1	0	10	0	10	0	10	0	0	0			65	9.5	100			1	1	1427	1	1	1427			1	1	1427	0
65.7726	0	510	1		377	510	511	511	0			2	1	0	0	1	0	0	0	0	1	0	10	0	10	0	10	0	0	0			1493	22.4	356	0	0	0	0		0	0	1088	30	0	0	0	1088	1
68.8137	0	511	2	1110.57	377	510		511	0			2	0	1	1	1	0	0	0	1	1	1	0	0	10	1	0	0	0	1	1	1	1748	18	147	0	0
68.7918	0	512	1		378	512	0	512	512	0	0	1	1	1	0	0	0	1	0	5	1	0	10	0	10	0	10	0	0	0			248	12	169			0	0	221	0	0	221			0	0	221	0
47.7781	0	514	1		380	514	0	514	0			1	1	1	0	0	0	0	0	6	1	0	10	0	10	0	10	0	0	0			3692	10	256			0	0	704	0	0	704			0	0	704	0
69.0247	0	516	1		382	516	0	516	0			1	1	1	0	0	0	0	0	1	1	0	10	0	10	0	10	0	0	0			732	21.3	213	1	1	1	1		1	1	100			1	1	100	1
46.2521	0	519	1		384	519	0	519	519	0	0	1	1	1	0	0	0	1	0	6	1	0	10	0	10	0	10	0	0	0			837	9.2	189	1	1	1	1		1	1	51			1	1	51	1
50.6027	0	520	1		385	520	521	521	0			2	1	0	0	1	0	0	0	1	1	0	10	0	10	0	10	0	0	0			147	10	140	0	0	0	0	1920	0	0	852	30	0	0	0	852	1
53.0164	0	521	2	881	385	520		521	0			2	0	1	1	1	0	0	0	0	1	0	10	0	10	0	10	0	0	0			399	17.2	240
67.0301	0	524	1		388	524	525	525	524	525	525	2	1	0	0	1	0	1	0	5	1	0	10	0	10	0	10	0	0	0			1183	29.6	257	0	0	1	1		0	0	5	6	#REF!	0	0	5	1
67.0466	0	525	2	6	388	524		525	524			2	0	1	1	1	1	1	0	3	1	0	10	0	10	0	10	0	0	0			925	11.4	243	0	0
59.5178	0	527	1		390	527	0	527	0			1	1	1	0	0	0	0	0	0	1	0	10	0	10	0	10	0	0	0			1511	8.6	202			0	0	510	0	0	510			0	0	510	0
67.1863	1	529	1		392	529	0	529	529	0	0	1	1	1	0	0	0	1	0	3	1	1	0	1	0	0	10	0	1	1	1	1	1956	24.7	244	0	0	1	1		0	0	519			0	0	519	1
50.0603	0	530	1		393	530	0	530	0			1	1	1	0	0	0	0	0	0	1	0	10	0	10	0	10	0	0	0			545	25	151			0	0	104	0	0	104			0	0	104	0
71.4795	0	534	1		397	534	0	534	0			1	1	1	0	0	0	0	0	0	1	0	10	0	10	0	10	0	0	0			309	16.6	143			0	0	7	0	0	7			0	0	7	0
68.0795	0	539	1		400	539	540	541	0			3	1	0	0	1	0	0	0	0	1	0	10	0	10	0	10	0	0	0			1582	9.2	192	0	0	0	0	848	0	0	0	1	#REF!	0	0	0	1
68.0822	0	540	2	1	400	539		541	0			3	0	0	1	1	1	0	0	0	1	0	10	0	10	0	10	0	0	0			203	7.8	115	0	0
68.137	0	541	3	20	400	539		541	0			3	0	1	1	1	1	0	0	0	1	0	10	0	10	0	10	0	0	0			1161	28	295
51.1562	0	542	1		401	542	543	543	0			2	1	0	0	1	0	0	0	0	1	0	10	0	10	0	10	0	0	0			443	6.5	171			1	1	2	1	1	401	30	0	1	1	401	0
52.2493	0	543	2	399	401	542		543	0			2	0	1	1	1	0	0	0	0	1	0	10	0	10	0	10	0	0	0				12	292
74.1397	0	545	1		403	545	0	545	0			1	1	1	0	0	0	0	0	0	1	0	10	0	10	0	10	0	0	0			1520	16.3	196	0	0	0	0		0	0	3			0	0	3	1
69.5205	0	546	1		404	546	0	546	546	0	0	1	1	1	0	0	0	1	0	1	1	0	10	0	10	0	10	0	0	0			3256	14	260			1	1	435	1	1	435			1	1	435	0
80.7699	0	551	1		407	551	0	551	0			1	1	1	0	0	0	0	0	0	1	1	0	1	0	0	10	0	1	1	2	1	1005	35.3	203			1	1	225	1	1	225			1	1	225	0
55.1534	0	552	1		408	552	553	553	0			2	1	0	0	1	0	0	0	0	1	0	10	0	10	0	10	0	0	0			1046	13.6	171	1	1	0	0		1	1	3	30	0	1	1	3	1
58.0137	0	553	2	1044	408	552		553	0			2	0	1	1	1	0	0	0	0	1	0	10	0	10	0	10	0	0	0			861	15.1	172	0	0
66.8219	1	554	1		409	554	0	554	554	0	0	1	1	1	0	0	0	1	0	35	1	0	10	0	10	0	10	0	0	0			2043	25.8	230			0	0	37	0	0	37			0	0	37	0
71.2575	1	555	1		410	555	0	555	0			1	1	1	0	0	0	0	0	0	1	0	10	0	10	0	10	0	0	0			2284	22.3	249	1	1	0	0		1	1	87			1	1	87	1
70.6219	0	557	1		412	557	0	557	0			1	1	1	0	0	0	0	0	0	1	0	10	0	10	0	10	0	0	0				20	230	1	1	1	1		1	1	53			1	1	53	1
63.0904	0	558	1		413	558	0	558	0			1	1	1	0	0	0	0	0	0	1	0	10	0	10	0	10	0	0	0			1081	8.4	173	0	0	0	0		0	0	140			0	0	140	1
63.4055	1	560	1		415	560	561	562	0			3	1	0	0	1	0	0	0	0	1	0	10	0	10	0	10	0	0	0			1226	17	251	1	1	1	1	113	1	1	290	30	0	1	1	290	1
64.8767	1	561	2	537	415	560		562	0			3	0	0	1	1	0	0	0	1	1	0	10	0	10	0	10	0	0	0			1346	15.5	295	0	0
66.2548	1	562	3	503	415	560		562	0			3	0	1	1	1	0	0	0	1	1	0	10	0	10	0	10	0	0	0			1818	18.5	296
78.1753	0	563	1		416	563	564	566	0			4	1	0	0	1	0	0	0	3	1	0	10	0	10	0	10	0	0	0			1321	27	180	1	1	1	1		1	1	6	8	#REF!	1	1	6	1
78.1973	0	564	2	8	416	563		566	0			4	0	0	1	1	1	0	0	0	1	0	10	0	10	0	10	0	0	0			1771	17.4	196	0	0
78.3096	0	565	3	41	416	563		566	0			4	0	0	1	1	0	0	0	0	1	0	10	0	10	0	10	0	0	0			1123	23.7	184	1	1
78.8438	0	566	4	195	416	563		566	0			4	0	1	1	1	0	0	0	1	1	0	10	0	10	0	10	0	0	0	1	0	671	16.8	97	1	1
84.1781	0	568	1		418	568	0	568	0			1	1	1	0	0	0	0	1	2	1	0	10	0	10	0	10	0	0	0			1403	6.5	192			0	0	533	0	0	533			0	0	533	0
67.6411	0	571	1		421	571	0	571	0			1	1	1	0	0	0	0	0	1	1	0	10	0	10	0	10	0	0	0			1402	14.5	193	1	1	1	1		1	1	4			1	1	4	1
60.1918	0	576	1		425	576	0	576	0			1	1	1	0	0	0	0	0	0	1	0	10	0	10	0	10	0	0	0			964	25.4	163			1	0	1204	1	0	1204			1	0	1204	0
62.6384	0	577	1		426	577	0	577	0			1	1	1	0	0	0	0	0	2	1	0	10	0	10	0	10	0	0	0			2361	26.1	321			1	1	875	1	1	875			1	1	875	0
62.5671	1	580	1		429	580	0	580	0			1	1	1	0	0	0	0	0	0	1	1	0	1	0	0	10	0	1	1	2	1	890	40.3	194	0	0	0	0		0	0	1495			0	0	1495	1
66.9918	0	581	1		430	581	582	582	0			2	1	0	0	1	0	0	0	0	1	0	10	0	10	0	10	0	0	0	0	0	1289	12.4	203	0	0	0	0	71	0	0	51	30	0	0	0	51	1
68.3425	0	582	2	493	430	581		582	0			2	0	1	1	1	0	0	0	0	1	0	10	0	10	0	10	0	0	0			871	11	135
78.126	0	583	1		431	583	584	584	0			2	1	0	0	1	0	0	0	1	1	0	10	0	10	0	10	0	0	0			3217	19	225	0	0	0	0	346	0	0	96	30	0	0	0	96	1
78.4274	0	584	2	110	431	583		584	0			2	0	1	1	1	0	0	0	1	1	1	0	1	0	0	10	0	1	1	2	1	1685	7	136
60.3836	0	585	1		432	585	586	586	586	0	0	2	1	0	0	1	0	0	0	3	1	0	10	0	10	0	10	0	0	0			1022	22.2	184	1	1	1	1	2184	1	1	45	30	0	1	1	2184	0
60.8082	0	586	2	155	432	585		586	586			2	0	1	1	1	0	1	0	3	1	0	10	0	10	0	10	0	0	0	0	0	2399	20.5	251
68.7014	0	591	1		435	591	0	591	0			1	1	1	0	0	0	0	0	0	1	0	10	0	10	0	10	0	0	0			133	6	59			0	0	57	0	0	57			0	0	57	0
53.811	0	592	1		436	592	0	592	0			1	1	1	0	0	0	0	0	0	1	0	10	0	10	0	10	0	0	0			538	18	154	0	0	0	0		0	0	1913			0	0	1913	1
76.1808	0	594	1		438	594	0	594	0			1	1	1	0	0	0	0	0	0	1	0	10	0	10	0	10	0	0	0	1	0	920	22.1	208			0	0	1673	0	0	1673			0	0	1673	0
60.0849	0	595	1		439	595	0	595	595	0	0	1	1	1	0	0	0	1	0	3	1	0	10	0	10	0	10	0	0	0			1014	8	184			0	0	881	0	0	881			0	0	881	0
60.1041	0	596	1		440	596	597	597	0			2	1	0	0	1	0	0	0	0	1	0	10	0	10	0	10	0	0	0			1298	16.6	180	1	1	1	1	1807	1	1	44	30	0	1	1	44	1
60.2548	0	597	2	55	440	596		597	0			2	0	1	1	1	0	0	0	0	1	0	10	0	10	0	10	0	0	0			1438	14.7	213
22.5644	1	599	1		442	599	0	599	0			1	1	1	0	0	0	0	0	0	1	0	10	0	10	0	10	0	0	0			131	12.7	113			0	0	966	0	0	966			0	0	966	0
69.4027	0	602	1		444	602	603	603	602	603	0	2	1	0	0	1	0	1	0	13	1	0	10	0	10	0	10	0	0	0			1602	8.8	135	1	1	1	1		1	1	3	7	#REF!	1	1	3	1
69.4219	0	603	2	7	444	602		603	602			2	0	1	1	1	1	0	0	1	1	0	10	0	10	0	10	0	0	0			1369	15	187	1	1
65.5123	0	604	1		445	604	0	604	0			1	1	1	0	0	0	0	0	0	1	0	10	0	10	0	10	0	0	0			1732	8.5	183	1	1	1	1		1	1	0			1	1	0	1
64.7014	0	606	1		447	606	0	606	0			1	1	1	0	0	0	0	0	0	1	0	10	0	10	0	10	0	0	0				27.5	401			1	1	1141	1	1	1141			1	1	1141	0
63.0274	0	607	1		448	607	0	607	0			1	1	1	0	0	0	0	0	0	1	0	10	0	10	0	10	0	0	0	1	0	1253	17	196	1	1	1	1		1	1	227			1	1	227	1
58.6877	0	608	1		449	608	0	608	0			1	1	1	0	0	0	0	0	0	1	0	10	0	10	0	10	0	0	0			829	9.6	155	0	0	0	0		0	0	175			0	0	175	1
70.6329	0	610	1		451	610	611	611	0			2	1	0	0	1	0	0	0	2	1	0	10	0	10	0	10	0	0	0			652	23.3	164	0	0	1	1		0	0	229	30	0	0	0	229	1
73.3014	0	611	2	974	451	610		611	0			2	0	1	1	1	0	0	0	2	1	0	10	0	10	0	10	0	0	0			1074	18	240	1	1
78.0137	0	612	1		452	612	0	612	612	0	0	1	1	1	0	0	0	1	0	0	1	1	0	1	0	0	10	0	1	1	1	1	1369	20.5	266	0	0	1	1		0	0	0			0	0	0	1
78.4164	0	614	1		454	614	0	614	0			1	1	1	0	0	0	0	0	0	1	1	0	1	0	0	10	0	1	1	2	1	505	13.7	212			1	0	1184	1	0	1184			1	0	1184	0
58.7479	0	617	1		457	617	0	617	617	0	0	1	1	1	0	0	0	1	0	15	1	0	10	0	10	0	10	0	0	0			1626	15	254			0	0	821	0	0	821			0	0	821	0
78.4548	0	624	1		462	624	0	624	624	0	0	1	1	1	0	0	0	1	0	3	1	0	10	0	10	0	10	0	0	0			1194	7.6	137			1	1	742	1	1	742			1	1	742	0
68.5315	0	625	1		463	625	626	628	0			4	1	0	0	1	0	0	0	1	1	0	10	0	10	0	10	0	0	0			3509	19	204	0	0	1	1		0	0	30	30	0	0	0	30	1
68.6247	0	626	2	34	463	625		628	0			4	0	0	1	1	0	0	0	1	1	0	10	0	10	0	10	1	1	1	0	0	2782	28.2	407	0	0
68.6658	0	627	3	15	463	625		628	0			4	0	0	1	1	1	0	0	0	1	0	10	0	10	0	10	0	0	0			2437	23	258	1	1
68.6904	0	628	4	9	463	625		628	0			4	0	1	1	1	1	0	0	0	1	0	10	0	10	0	10	0	0	0			1372	18	268	1	1
38.6356	0	629	1		464	629	0	629	0			1	1	1	0	0	0	0	0	0	1	0	10	0	10	0	10	0	0	0	1	0	2226	7.1	236	0	0	0	0		0	0	102			0	0	102	1
76.5562	0	630	1		465	630	0	630	0			1	1	1	0	0	0	0	0	0	1	0	10	0	10	0	10	0	0	0			2089	18.7	172	1	1	1	1		1	1	960			1	1	960	1
60.4219	0	631	1		466	631	0	631	0			1	1	1	0	0	0	0	0	0	1	0	10	0	10	0	10	0	0	0			4003	27.1	219	1	1	1	1		1	1	313			1	1	313	1
85.5534	0	632	1		467	632	0	632	0			1	1	1	0	0	0	0	0	2	1	1	0	1	0	0	10	0	1	1		1	1301	17.5	176	1	1	1	1		1	1	38			1	1	38	1
76.3178	0	633	1		468	633	0	633	0			1	1	1	0	0	0	0	0	0	1	0	10	0	10	0	10	0	0	0			783	12.9	260			0	0	1545	0	0	1545			0	0	1545	0
55.789	0	635	1		470	635	0	635	635	0	0	1	1	1	0	0	0	1	0	2	1	0	10	0	10	0	10	0	0	0			769	22.8	240			1	1	79	1	1	79			1	1	79	0
59.0575	0	636	1		471	636	0	636	0			1	1	1	0	0	0	0	0	0	1	0	10	0	10	0	10	0	0	0			1723	24.7	298	1	1	1	1		1	1	18			1	1	18	1
62.4493	0	637	1		472	637	638	638	637	638	638	2	1	0	0	1	0	1	0	5	1	0	10	0	10	0	10	0	0	0			1890	32.8	287	1	1	0	0	2174	1	1	6	30	0	1	1	6	1
62.6247	0	638	2	64	472	637		638	637			2	0	1	1	1	0	1	0	5	1	0	10	0	10	0	10	0	0	0			1636	33.9	293
57.5288	1	639	1		473	639	0	639	0			1	1	1	0	0	0	0	0	1	1	0	10	0	10	0	10	0	0	0			914	16.3	232	0	0	1	1		0	0	188			0	0	188	1
71.011	0	641	1		475	641	642	642	641	642	642	2	1	0	0	1	0	1	0	6	1	0	10	0	10	0	10	1	1	1	1	0	1749	11.5	248	0	0	0	0		0	0	0	2	#REF!	0	0	0	1
71.0164	0	642	2	2	475	641		642	641			2	0	1	1	1	1	1	0	6	1	0	10	0	10	0	10	0	0	0			1128	23	295	0	0
64.6247	0	643	1		476	643	644	644	643	644	0	2	1	0	0	1	0	1	0	1	1	0	10	0	10	0	10	0	0	0			567	13.1	165	1	1	1	1	50	1	1	371	7	#REF!	1	1	371	1
64.6438	0	644	2	7	476	643		644	643			2	0	1	1	1	1	0	0	0	1	0	10	0	10	0	10	0	0	0			180	11.5	178
69.5945	0	650	1		480	650	0	650	0			1	1	1	0	0	0	0	0	0	1	0	10	0	10	0	10	0	0	0			567	22.7	202			1	1	1584	1	1	1584			1	1	1584	0
57.3836	0	654	1		483	654	0	654	654	0	0	1	1	1	0	0	0	1	0	2	1	0	10	0	10	0	10	0	0	0			1470	25	197	0	0	1	1		0	0	1			0	0	1	1
48.5041	0	655	1		484	655	656	657	0			3	1	0	0	1	0	0	0	0	1	0	10	0	10	0	10	0	0	0			196	13.6	166	0	0	0	0		0	0	153	30	0	0	0	153	1
49.1178	0	656	2	224	484	655		657	0			3	0	0	1	1	0	0	0	0	1	0	10	0	10	0	10	0	0	0			425	7	203	0	0
50.0192	0	657	3	329	484	655		657	0			3	0	1	1	1	0	0	0	0	1	0	10	0	10	0	10	0	0	0			1074	22.5	262	0	0
65.1945	0	658	1		485	658	659	659	0			2	1	0	0	1	0	0	0	3	1	0	10	0	10	0	10	0	0	0			2140	8.3	186	0	0	1	1		0	0	3	4	#REF!	0	0	3	1
65.2055	0	659	2	4	485	658		659	0			2	0	1	1	1	1	0	0	0	1	0	10	0	10	0	10	0	0	0			1568	33.9	249	1	1
63.6575	0	660	1		486	660	0	660	660	0	0	1	1	1	0	0	0	1	1	35	1	0	10	0	10	0	10	0	0	0			642	9.5	171			0	0	1663	0	0	1663			0	0	1663	0
60.7452	0	661	1		487	661	0	661	661	0	0	1	1	1	0	0	0	1	0	24	1	0	10	0	10	0	10	0	0	0			1372	10.7	214			1	1	1002	1	1	1002			1	1	1002	0
71.5945	0	662	1		488	662	0	662	0			1	1	1	0	0	0	0	0	0	1	0	10	0	10	0	10	0	0	0				14	156	0	0	0	0		0	0	1236			0	0	1236	1
76.9342	0	665	1		491	665	666	666	665	666	666	2	1	0	0	1	0	1	0	139	1	0	10	0	10	0	10	0	0	0			2053	5	124	0	0	1	1	343	0	0	71	30	0	0	0	71	1
77.4164	0	666	2	176	491	665		666	665			2	0	1	1	1	0	1	0	48	1	0	10	0	10	0	10	0	0	0			1915	3	88
62.7781	0	670	1		495	670	0	670	0			1	1	1	0	0	0	0	0	0	1	0	10	0	10	0	10	0	0	0			1719	14	205			0	0	883	0	0	883			0	0	883	0
55.6164	0	671	1		496	671	0	671	0			1	1	1	0	0	0	0	1	3	1	0	10	0	10	0	10	0	0	0			3006	13.1	292	1	1	1	1		1	1	3			1	1	3	1
59.4301	0	674	1		499	674	0	674	0			1	1	1	0	0	0	0	0	3	1	0	10	0	10	0	10	0	0	0			1573	16	221	0	0	0	0		0	0	88			0	0	88	1
54.063	0	675	1		500	675	676	676	0			2	1	0	0	1	0	0	0	1	1	0	10	0	10	0	10	0	0	0	0	0	2492	13.6	214	1	1	0	0		1	1	8	11	#REF!	1	1	8	1
54.0932	0	676	2	11	500	675		676	0			2	0	1	1	1	1	0	0	1	1	0	10	0	10	0	10	0	0	0			3890	22	324	0	0
75.8466	0	677	1		501	677	0	677	0			1	1	1	0	0	0	0	0	1	1	0	10	0	10	0	10	0	0	0			1035	12	240			1	1	627	1	1	627			1	1	627	0
57.8192	1	678	1		502	678	0	678	0			1	1	1	0	0	0	0	0	0	1	0	10	0	10	0	10	0	0	0			2411	8.5	240			0	0	554	0	0	554			0	0	554	0
70.8575	0	683	1		506	683	0	683	0			1	1	1	0	0	0	0	0	0	1	0	10	0	10	0	10	0	0	0			2899	49	300			0	0	629	0	0	629			0	0	629	0
81.589	0	685	1		508	685	0	685	0			1	1	1	0	0	0	0	0	1	1	0	10	0	10	0	10	0	0	0			882	8.4	140	1	1	1	1		1	1	63			1	1	63	1
69.1671	0	686	1		509	686	0	686	0			1	1	1	0	0	0	0	0	1	1	0	10	0	10	0	10	0	0	0	1	0	877	4	154			0	0	785	0	0	785			0	0	785	0
66.3589	0	687	1		510	687	0	687	0			1	1	1	0	0	0	0	0	1	1	0	10	0	10	0	10	0	0	0			1717	13.3	262			1	1	574	1	1	574			1	1	574	0
81.0192	0	689	1		512	689	690	690	0			2	1	0	0	1	0	0	0	0	1	0	10	0	10	0	10	0	0	0			961	29	214	1	1	1	1	236	1	1	53	30	0	1	1	53	1
81.2164	0	690	2	72	512	689		690	0			2	0	1	1	1	0	0	0	0	1	0	10	0	10	0	10	0	0	0			7160	19.6	135
67.7096	0	692	1		514	692	693	693	0			2	1	0	0	1	0	0	0	0	1	0	10	0	10	0	10	0	0	0			1658	41.2	378	0	0	0	0	1124	0	0	0	30	0	0	0	0	1
68.0192	0	693	2	113	514	692		693	0			2	0	1	1	1	0	0	0	0	1	0	10	0	10	0	10	0	0	0			894	18.7	278
70.2438	0	694	1		515	694	695	695	0			2	1	0	0	1	0	0	0	1	1	0	10	0	10	0	10	0	0	0			751	12.5	236	1	1	1	1		1	1	0	5	#REF!	1	1	0	1
70.2575	0	695	2	5	515	694		695	0			2	0	1	1	1	1	0	0	0	1	0	10	0	10	0	10	0	0	0			800	22.7	263	0	0
55.6767	0	696	1		516	696	0	696	696	0	0	1	1	1	0	0	0	1	0	0	1	0	10	0	10	0	10	0	0	0			1076	10.3	205			1	1	1607	1	1	1607			1	1	1607	0
50.674	0	697	1		517	697	0	697	0			1	1	1	0	0	0	0	0	2	1	0	10	0	10	0	10	0	0	0			1784	0	161			1	1	175	1	1	175			1	1	175	0
70.0384	0	699	1		519	699	700	700	700	0	0	2	1	0	0	1	0	0	0	0	1	0	10	0	10	0	10	0	0	0			52	15.6	161	0	0	1	0	660	0	0	357	30	0	1	0	660	0
71.0877	0	700	2	383	519	699		700	700			2	0	1	1	1	0	1	0	0	1	0	10	0	10	0	10	0	0	0			2650	7.7	246
61.4795	1	701	1		520	701	0	701	701	0	0	1	1	1	0	0	0	1	0	1	1	1	0	0	10	1	0	0	0	1	1	1	0	12.4	80	1	1	1	1		1	1	4			1	1	4	1
40.8658	0	705	1		523	705	706	708	707	708	708	4	1	0	0	1	0	0	0	2	1	1	0	0	10	1	0	0	0	1	1	0	1907	36	235	0	0	0	0		0	0	4	18	#REF!	1	0	0	1
40.9151	0	706	2	18	523	705		708	707			4	0	0	1	1	1	0	0	0	1	0	10	0	10	0	10	0	0	0			1871	10	200	1	0
41.0219	0	707	3	39	523	705		708	707			4	0	0	1	1	0	1	0	1	1	0	10	0	10	0	10	0	0	0			570	9.6	240	1	0
41.0877	0	708	4	24	523	705		708	707			4	0	1	1	1	1	1	0	1	1	0	10	0	10	0	10	0	0	0			667	23	208	1	0
52.1863	0	709	1		524	709	710	711	710	711	711	3	1	0	0	1	0	0	0	0	1	0	10	0	10	0	10	0	0	0			1879	19	203	0	0	0	0		0	0	38	30	0	0	0	17	1
52.7288	0	710	2	198	524	709		711	710			3	0	0	1	1	0	1	1	12	1	0	10	0	10	0	10	0	0	0	0	0	1740	6.8	188	0	0
52.7836	0	711	3	20	524	709		711	710			3	0	1	1	1	1	1	0	3	1	0	10	0	10	0	10	0	0	0			1375	7.3	165	0	0
70.2301	0	713	1		526	713	0	713	0			1	1	1	0	0	0	0	0	0	1	0	10	0	10	0	10	0	0	0			484	16	235	0	0	0	0		0	0	78			0	0	78	1
64.3945	0	714	1		527	714	0	714	0			1	1	1	0	0	0	0	0	0	1	0	10	0	10	0	10	0	0	0			884	14.8	212			0	0	1205	0	0	1205			0	0	1205	0
54.5178	0	716	1		529	716	0	716	0			1	1	1	0	0	0	0	0	0	1	0	10	0	10	0	10	0	0	0			1451	3	202	0	0	0	0		0	0	147			0	0	147	1
79.2466	0	720	1		532	720	0	720	720	0	0	1	1	1	0	0	0	1	0	8	1	0	10	0	10	0	10	0	0	0			1595	14.5	207			0	0	776	0	0	776			0	0	776	0
26.7342	1	722	1		534	722	0	722	0			1	1	1	0	0	0	0	0	0	1	0	10	0	10	0	10	0	0	0			518	5	145			0	0	818	0	0	818			0	0	818	0
76.4	0	724	1		536	724	0	724	0			1	1	1	0	0	0	0	0	0	1	1	0	1	0	0	10	0	1	1	2	1	668	13.8	224	0	0	1	1		0	0	0			0	0	0	1
56.6959	0	726	1		538	726	0	726	726	0	0	1	1	1	0	0	0	1	0	7	1	0	10	0	10	0	10	0	0	0			3451	23.8	258			0	0	52	0	0	52			0	0	52	0
72.8822	0	728	1		540	728	0	728	0			1	1	1	0	0	0	0	0	0	1	0	10	0	10	0	10	0	0	0			770	7.3	164			1	1	1083	1	1	1083			1	1	1083	0
69.6986	0	730	1		542	730	0	730	0			1	1	1	0	0	0	0	0	0	1	1	0	0	10	1	0	0	0	1		1	781	9.1	194	0	0	1	1		0	0	357			0	0	357	1
41.5178	0	733	1		544	733	734	737	736	737	737	5	1	0	0	1	0	0	0	0	1	0	10	0	10	0	10	0	0	0			1674	16.5	248	1	1	0	0		1	1	26	30	0	0	0	204	1
41.6384	0	734	2	44	544	733		737	736			5	0	0	1	1	0	0	0	0	1	0	10	0	10	0	10	0	0	0			2101	14.5	210	1	1
41.6603	0	735	3	8	544	733		737	736			5	0	0	1	1	1	0	0	0	1	0	10	0	10	0	10	0	0	0			922	11.5	260	1	1
41.9616	0	736	4	110	544	733		737	736			5	0	0	1	1	0	1	0	7	1	0	10	0	10	0	10	0	0	0			3367	11	269	0	0
43.463	0	737	5	548.515	544	733		737	736			5	0	1	1	1	0	1	0	7	1	0	10	0	10	0	10	0	0	0			1623	13.3	134	1	1
59.3452	0	738	1		545	738	739	739	0			2	1	0	0	1	0	0	0	0	1	0	10	0	10	0	10	0	0	0			632	14	144	0	0	0	0	824	0	0	0	16	#REF!	0	0	0	1
59.389	0	739	2	16	545	738		739	0			2	0	1	1	1	1	0	0	1	1	0	10	0	10	0	10	0	0	0			307	11	311
[truncated: 67 more columns]
